# Supplementary material for: Research on Physicochemical Properties and In Vitro Digestive Characteristics of High-Amylose Corn Starch–Ultrasound-Treated Waxy Rice Flour Blends
Source: Foods. 2025 Aug 21;14(16):2920. doi: 10.3390/foods14162920 (PMC12385470; doi:10.3390/foods14162920)
Supplement: Supplementary file 1 [file foods-14-02920-s001.zip]

Archive with 1 entries (1 files):
- foods-3768322-supplementary.pdf
